# Supplementary material for: Meningiomas and Somatostatin Analogs: A Systematic Scoping Review on Current Insights and Future Perspectives
Source: Int J Mol Sci. 2023 Mar 1;24(5):4793. doi: 10.3390/ijms24054793 (PMC10003463; doi:10.3390/ijms24054793)
Supplement: Supplementary file 1 [file ijms-24-04793-s001.zip]

Archive with 1 entries (1 files):
- ijms-2131640-supplementary.pdf
